# Supplementary material for: The ISPAInt Injury Prevention Programme for Youth Competitive Alpine Skiers: A Controlled 12-Month Experimental Study in a Real-World Training Setting
Source: Front Physiol. 2022 Feb 25;13:826212. doi: 10.3389/fphys.2022.826212 (PMC8929391; doi:10.3389/fphys.2022.826212)
Supplement: Video 1 — Dynamic bridging. [file Data_Sheet_1.zip]

Archive with 6 entries (6 files):
- Video 1 - Dynamic Bridging.avi
- Video 2 - Nordic Hamstring Exercise.avi
- Video 3 - Single Leg Squat (Floor).avi
- Video 4 - Single Leg Squat (Box).avi
- Video 5 - Dynamic Planking.avi
- Video 6 - Deadbug Bridging.avi
